# Supplementary material for: Myriocin enhances the antifungal activity of fluconazole by blocking the membrane localization of the efflux pump Cdr1
Source: Front Pharmacol. 2022 Dec 21;13:1101553. doi: 10.3389/fphar.2022.1101553 (PMC9815617; doi:10.3389/fphar.2022.1101553)
Supplement: Supplementary file 1 [file Table2.XLSX]

## Sheet: Sheet1
Table S2. Primers were used in this study
No.	Primer name	Primer sequence (5'to3')
Primers for genes deletion
1	CMP1 P1	CGACACACATCAACAGAGTA
2	CMP1 P3	cacggcgcgcctagcagcggGATGATAATGGGGAGCCAGA
3	CMP1 P4	gtcagcggccgcatccctgcACTTTCTTTTGCCCCTGTTT
4	CMP1 P6	GTGTTATTCCATCTCATTTG
5	CRZ1 P1	ACCACAATTGGATTAACTTG
6	CRZ1 P3	cacggcgcgcctagcagcggGATTGGGATTTATGAAATTT
7	CRZ1 P4	gtcagcggccgcatccctgcGAGGTTGTTGTCATTCACGA
8	CRZ1 P6	TGTGTGTGTGCGTGTGTGTG
9	RTA2 P1	CCAAGCCAAGGCTTCGCCTC
10	RTA2 P3	cacggcgcgcctagcagcggAGTTGAAGGGTGGGAATGAA
11	RTA2 P4	gtcagcggccgcatccctgcGTTATGCATTAGATTAAGTA
12	RTA2 P6	TCAATTTCTTCCGGAGTTGG
13	CDR1 P1	GAATTCTTTTCCACTGGTAC
14	CDR1 P3	cacggcgcgcctagcagcggAATTTTTTCGTTTTTGACCT
15	CDR1 P4	gtcagcggccgcatccctgcATTAAACAGTTTGTTTTTTG
16	CDR1 P6	AGAGTCGGCATAATCCAATC
17	Universal primer 2	ccgctgctaggcgcgccgtgACCAGTGTGATGGATATCTGC
18	Universal primer 5	gcagggatgcggccgctgacAGCTCGGATCCACTAGTAACG
Primers for diagnosising the genes null mutants
19	CMP1 Upcheck	TGGTGAATATCACACGACTC
20	CMP1 Downcheck	TCCCTGTTGTTGTTGTTGCC
21	CRZ1 Upcheck	TACCTACTTCCACTGCTAAC
22	CRZ1 Downcheck	TTAATAGTTGACACAAGTTG
23	RTA2 Upcheck	TGGTATATGGCCTTGGGCTG
24	RTA2 Downcheck	AGATCCTTCAATCTTTCCCG
25	CDR1 Upcheck	CGGATAGTGGGAGCTCAACG
26	CDR1 Downcheck	GCGAAAAAAAATTTGCGCTC
27	HIS1 Left	ATTAGATACGTTGGTGGTTC
28	HIS1 Right	AACACAACTGCACAATCTGG
29	ARG4 Left	ACACAGAGATACCTTGTACT
30	ARG4 Right	ACGGAGTACCACATACGATG
Primers for ectopic overexpression of genes
31	CDR1 NGFPF1	CTATTTATTTTTTGTACTTAATAATTTCTTTAAAAGGTCTGCCACCTGACGTCTAAGAA
32	CDR1 NGFPR1	TTTAGATTCATCTTGCGACGACATCTTAGAATCTGACATCTGCGTTATCCTCGAGTTCT
33	CDR1 NGFPF2	GATATTTTCTATTTTATTCTTTTATATCACATATATATTCTATTTATTTTTTGTACTTAA
34	CDR1 NGFPR2	GTTTTCTGAAGAAGAGTCTTGACTAATTGCCTTTTCTAATTTAGATTCATCTTGCGACGA
35	CDR1 NUpCheck	ACTGGTACTACTAGTAAAGG
36	CDR1 NDnCheck	CCAATTCCCAATTTCGAAGG
37	VP42	GCGGCCGTTACTAGTGGAT
38	VP43	TCCCTGGTCTTATCTTCTCCAG
Primers for GFP or YFP tagged C-terminals of proteins
39	CDR1 CGFPF1	AGAGTTCCAAAGGGTAACAGAGAGAAAAAAAATAAGAAACCCCAGGTCGACTCTAGATC
40	CDR1 CGFPR1	GTTTGAGATACCACCATGTCAAAAAACAAACTGTTTAATTTCTTTCCTGCGTTATCCTG
41	CDR1 CGFPF2	ATTAATATCATTCTTACGGTGATCTTTTATTGGTTAGCTAGAGTTCCAAAGGGTAACAGA
42	CDR1 CGFPR2	CAACAACAATAGTCTAAAAACGTCTATTATATTTTAGACGTTTGAGATACCACCATGTCA
43	CDR1 CUpCheck	CCATTCACTTATTTGGTTCA
44	CDR1 CDnCheck	TAACATAACCACATGACCAC
45	PMA1 YPF-F1	TCCATGCAAAGAGTATCTACTCAACACGAAAAATCTACTgaagcttcgtacgctgcaggtc
46	PMA1 YPF-R1	AATCTCCAATTATTCACATCAACAACGATATCATCAAATtctgatatcatcgatgaattcgag
47	PMA1 YPF-F2	CAACACACTGACAAGAGATCCTTGGAAGATTTCCTTGTGTCCATGCAAAGAGTATCTACT
48	PMA1 YPF-R2	AACATGCAAAATTAGTAATAACAATTGTCGATTAATATTAATCTCCAATTATTCACATCA
49	PMA1check-F	CTGGTGCTGTCTTGATTGTTG
50	PMA1check-R	GGTGTAGTAGCAGTATTAGTG
51	VP8	GAATAATTCTTCACCTTTAGAGATGGT
52	VP19	TGCAGATATCCATCACACTGG
53	A2	AATGGATCAGTGGCACCGGTG
54	A3	GGGCCCATTGGTTAAGTTCATATGC
Primers for qRT-PCR
55	CDR1rt-F	ATTATGGCTGAGTTTGATAG
56	CDR1rt-R	ATTCTGCTGGATTTGCTT
57	ACT1rt-F	TTGATTTGGCTGGTAGAG
58	ACT1rt-R	ATGGCAGAAGATTGAGAA
