# Supplementary material for: Myriocin enhances the antifungal activity of fluconazole by blocking the membrane localization of the efflux pump Cdr1
Source: Front Pharmacol. 2022 Dec 21;13:1101553. doi: 10.3389/fphar.2022.1101553 (PMC9815617; doi:10.3389/fphar.2022.1101553)
Supplement: Supplementary file 6 [file Table1.XLSX]

## Sheet: Table S1
Table S1. Strains used in this study
No.	Strain	genotype	Source or reference
1	SC5314	Wild type	Eukaryot Cell. 2005 Feb;4(2):298-309.
2	SN152	his1 /his1 arg4/arg4 leu2 /leu2	Eukaryot Cell. 2005 Feb;4(2):298-309.
3	cmp1Δ/cmp1Δ	cmp1::HIS1 /cmp1::ARG4 leu2 /leu2	This study
4	crz1Δ/crz1Δ	crz1::HIS1 /crz1::ARG4 leu2 /leu2	This study
5	rta2Δ/rat2Δ	rat2::HIS1 /rat2::ARG4 leu2 /leu2	This study
6	cdr1Δ/cdr1Δ	cdr1::HIS1 /cdr1::ARG4 leu2 /leu2	This study
7	PADH1-CDR1	his1 /his1 arg4/arg4 leu2/ PADH1-CDR1-LEU2	This study
8	cmp1Δ/cmp1Δ::PADH1-CDR1	cmp1::HIS1 /cmp1::ARG4 leu2/ PADH1-CDR1-LEU2	This study
9	crz1Δ/crz1Δ::PADH1-CDR1	crz1::HIS1 /crz1::ARG4 leu2/ PADH1-CDR1-LEU2	This study
10	rta2Δ/rta2Δ::PADH1-CDR1	rta2::HIS1 /rta2::ARG4 leu2/ PADH1-CDR1-LEU2	This study
11	Cdr1-GFP::Pma1-YFP	his1 /his1 CDR1 /cdr1:: CDR1-GFP-LEU2 PMA1 /pma1:: PMA1-YFP-ARG4	This study
